# Supplementary material for: Serum symmetric dimethylarginine concentrations in enalapril- or telmisartan-treated dogs with proteinuric chronic kidney disease
Source: Front Vet Sci. 2024 Dec 6;11:1471606. doi: 10.3389/fvets.2024.1471606 (PMC11660089; doi:10.3389/fvets.2024.1471606)
Supplement: Supplementary file 1 [file Table_1.XLSX]

## Sheet: Sheet1
Study dog number	initial_study_drug	amlodipine_added	amlodipine-start-day	Age_at_enrollment	body_weight_kg_baseline	body_weight_kg_d30	Breed	Sex	sbp_d0	sbp_d7	sbp_d30	SUN_d0	SUN_d7	SUN_d30	SUN_abs.change.d7	SUN_abs.change.d30	SUN_%change.d7	SUN_%change.d30	creatinine_d0	creatinine_d7	creatinine_d30	creatinine_abs.change.d7	creatinine_abs.change.d30	creatinine_%change.d7	creatinine_%change.d30	SDMA_d0	SDMA_d7	SDMA_d30	SDMA_abs.change.d7	SDMA_abs.change.d30	SDMA_%change.d7	SDMA_%change.d30	upc_d0	upc_base.ave	upc_d30	upc_d30%change
1	enalapril	Y	0	8.87945	7.3	7.7	Jack Russell Terrier	FS	210	172	182	35	30	32	-5	-3	-0.142857	-0.0857143	1.9	1.8	2.1	-0.1	0.2	-0.0526316	0.105263	25	20	17	-5	-8	-0.2	-0.32	3.7	4.55	4.92	0.0813187
2	enalapril	Y	0	10.4767	4.9	5.05	Yorkshire Terrier	MN	173	187	159	11	8	9	-3	-2	-0.272727	-0.181818	0.5	0.5	0.4	0	-0.1	0	-0.2	10	7	8	-3	-2	-0.3	-0.2	5.12	5.82	4.31	-0.25945
3	enalapril	N	.	9.65479	39.1	39.2	Rottweiler	MN	149	169	162	11	11	10	0	-1	0	-0.0909091	0.8	0.8	0.8	0	0	0	0	9	11	11	2	2	0.222222	0.222222	1.18	1.18	0.77	-0.347458
4	telmisartan	Y	0	13.6795	4	4.09	Maltese	FS	192	244	153	52	65	57	13	5	0.25	0.0961538	1.1	0.9	0.9	-0.2	-0.2	-0.181818	-0.181818	13	13	12	0	-1	0	-0.0769231	5.94	5.93	1.36	-0.770658
5	enalapril	N		10.326	41.3	44.2	German Shepherd Dog	FS	164	153	170	12	14	15	2	3	0.166667	0.25	1	1	1.1	0	0.1	0	0.1	12	13	13	1	1	0.0833333	0.0833333	1.62	1.895	0.94	-0.503958
6	enalapril	Y	0	11.6438	32.9	33.8	Golden Retriever	FS	160	204	166	8	11	10	3	2	0.375	0.25	0.6	0.6	0.6	0	0	0	0	12	9	10	-3	-2	-0.25	-0.166667	0.76	0.91	0.44	-0.516484
7	telmisartan	N		8.72603	4.8	4.9	Miniature Schnauzer	FS	126	104	110	3	7	6	4	3	1.33333	1	0.6	0.8	0.7	0.2	0.1	0.333333	0.166667	12	9	11	-3	-1	-0.25	-0.0833333	3.91	5.08333	0.26	-0.948852
8	enalapril	Y	0	10.8575	19	19	Soft Coated Wheaten Terrier	FS	208	183	122	12	19	21	7	9	0.583333	0.75	1.1	1.3	1	0.2	-0.1	0.181818	-0.0909091	14	11	11	-3	-3	-0.214286	-0.214286	5.74	5.74	5.05	-0.120209
9	enalapril	N	.	9.31781	33.3	32.6	Labrador Retriever	FS	155	159	175	8	8	8	0	0	0	0	0.8	0.6	0.6	-0.2	-0.2	-0.25	-0.25	10	9	7	-1	-3	-0.1	-0.3	1.98	1.98	1.46	-0.262626
10	enalapril	N	.	8.0411	3.5	3.38	Yorkshire Terrier	MN	135	119	146	16	31	21	15	5	0.9375	0.3125	0.5	0.8	0.6	0.3	0.1	0.6	0.2	8	9	7	1	-1	0.125	-0.125	3.68	2.29	4.27	0.864629
11	telmisartan	N	.	8.49315	41.3	41	Weimaraner	MN	159	161	139	17	19	22	2	5	0.117647	0.294118	0.9	0.9	1	0	0.1	0	0.111111	12	14	14	2	2	0.166667	0.166667	2.38	2.38	1.18	-0.504202
12	enalapril	N	.	11.3068	10.3	8.7	Cocker Spaniel	FS	137	164	152	11	13	13	2	2	0.181818	0.181818	0.4	0.5	0.4	0.1	0	0.25	0	9	6	8	-3	-1	-0.333333	-0.111111	1.37	1.37	1.5	0.0948905
13	telmisartan	N	.	12.6438	11.8	11.8	Boston Terrier	MN	160	140	128	9	6	8	-3	-1	-0.333333	-0.111111	0.6	0.7	0.6	0.1	0	0.166667	0	6	9	6	3	0	0.5	0	0.8	0.975	0.5	-0.487179
14	telmisartan	N	.	8.09589	7.3	6.85	Miniature Schnauzer	MN	134	120	110	16	21	15	5	-1	0.3125	-0.0625	0.8	1	0.9	0.2	0.1	0.25	0.125	12	12	12	0	0	0	0	3.83	3.83	0.94	-0.754569
15	enalapril	N	.	12.2356	13.3	13.2	Jack Russell Terrier	FS	154	137	125	52	60	49	8	-3	0.153846	-0.0576923	2.3	2.6	3.4	0.3	1.1	0.130435	0.478261	22	28	32	6	10	0.272727	0.454545	2.07	2.07	0.63	-0.695652
16	enalapril	N	.	14.4685	13.4	13.4	Jack Russell Terrier	FS	139	143	150	11	14	14	3	3	0.272727	0.272727	0.3	0.4	0.4	0.1	0.1	0.333333	0.333333	7	6	7	-1	0	-0.142857	0	3.98	3.98	2.1	-0.472362
17	telmisartan	N	.	7.3589	42.8	42.9	German Shepherd Dog	MN	154	162	127	6	7	6	1	0	0.166667	0	0.7	0.7	0.6	0	-0.1	0	-0.142857	12	9	7	-3	-5	-0.25	-0.416667	4.54	4.98	1.47	-0.704819
18	telmisartan	N	.	8.82192	13.8	13	Mixed breed	FS	165	155	120	33	38	30	5	-3	0.151515	-0.0909091	2.5	2.4	2.3	-0.1	-0.2	-0.04	-0.08	17	15	19	-2	2	-0.117647	0.117647	10.4	8.5	3.36	-0.604706
19	telmisartan	N	.	4.33699	19	19.3	Beagle	FS	147	130	144	17	12	17	-5	0	-0.294118	0	0.8	0.7	0.7	-0.1	-0.1	-0.125	-0.125	11	10	9	-1	-2	-0.0909091	-0.181818	7.22	7.22	3.21	-0.555402
20	enalapril	N	.	10.1863	12.3	12.5	Pug	MN	164	164	150	22	24	26	2	4	0.0909091	0.181818	1.6	1.6	1.7	0	0.1	0	0.0625	18	16	16	-2	-2	-0.111111	-0.111111	1.33	1.33	0.53	-0.601504
21	enalapril	N	.	11.2356	27.6	26.4	Mixed breed	FS	147	135	121	39	41	38	2	-1	0.0512821	-0.025641	2.6	2.6	2.8	0	0.2	0	0.0769231	19	15	21	-4	2	-0.210526	0.105263	3.75	3.515	1.23	-0.650071
22	telmisartan	Y	0	13.1753	6.8	7.3	Fox Terrier	FS	220	170	155	19	26	31	7	12	0.368421	0.631579	0.7	0.9	0.9	0.2	0.2	0.285714	0.285714	15	12	14	-3	-1	-0.2	-0.0666667	13.39	13.39	9.71	-0.274832
23	enalapril	Y	0	11.7452	9	8.8	Affenpinscher	FS	136	145	138	32	40	46	8	14	0.25	0.4375	1	1	1.1	0	0.1	0	0.1	8	9	9	1	1	0.125	0.125	15.54	15.54	9.93	-0.361004
24	enalapril	N	.	10.3562	31.6	31.4	Golden Retriever	FS	126	146	128	12	12	10	0	-2	0	-0.166667	1	1	1	0	0	0	0	14	15	15	1	1	0.0714286	0.0714286	1.04	1.21	0.31	-0.743802
25	telmisartan	N	.	6.53973	11.4	11.1	Cocker Spaniel	MN	160	157	146	33	27	30	-6	-3	-0.181818	-0.0909091	1.5	1.5	1.5	0	0	0	0	23	22	21	-1	-2	-0.0434783	-0.0869565	1.5	1.25	0.47	-0.624
26	telmisartan	N	.	8.18904	23	23.5	Goldendoodle	FS	126	109	128	13	17	18	4	5	0.307692	0.384615	1.5	1.7	1.7	0.2	0.2	0.133333	0.133333	18	16	19	-2	1	-0.111111	0.0555556	0.75	0.9	0.13	-0.855556
27	telmisartan	N	.	8.53425	9	9.7	Boston Terrier	FS	137	134	98	8	15	16	7	8	0.875	1	0.7	0.8	0.6	0.1	-0.1	0.142857	-0.142857	11	9	10	-2	-1	-0.181818	-0.0909091	1.02	1.26	0.27	-0.785714
28	enalapril	N	.	11.5342	24.3	24.2	Beagle	MN	142	162	138	16	20	12	4	-4	0.25	-0.25	0.9	0.9	0.9	0	0	0	0	10	9	10	-1	0	-0.1	0	12.37	12.435	9	-0.276236
29	telmisartan	N	.	14.8548	10.4	11.2	Beagle	FS	139	157	125	9	13	9	4	0	0.444444	0	0.5	0.5	0.4	0	-0.1	0	-0.2	9	11	11	2	2	0.222222	0.222222	5.51	5.51	1.92	-0.651543
